# Supplementary material for: Regulations on palliative sedation: an international survey across eight European countries
Source: Eur J Public Health. 2022 Oct 27;33(1):35–41. doi: 10.1093/eurpub/ckac153 (PMC9897985; doi:10.1093/eurpub/ckac153)
Supplement: ckac153_Supplementary_Data [file ckac153_supplementary_data.zip]

Archive with 3 entries (2 files):
- ckac153_Supplementary_Data/
- ckac153_Supplementary_Data/ejph-2021-11-om-1074-File002.pdf
- ckac153_Supplementary_Data/ejph-2021-11-om-1074-File003.docx
